# Supplementary material for: Microbial and biogeochemical responses to projected future nitrate enrichment in the California upwelling system
Source: Front Microbiol. 2014 Nov 20;5:632. doi: 10.3389/fmicb.2014.00632 (PMC4238378; doi:10.3389/fmicb.2014.00632)
Supplement: Supplementary file 2 [file DataSheet2.ZIP]

Archive with 10 entries (9 files):
- Supplemental Figures/
- Supplemental Figures/S1.jpg
- Supplemental Figures/S2.jpg
- Supplemental Figures/S3.jpg
- Supplemental Figures/S4.jpg
- Supplemental Figures/S5.jpg
- Supplemental Figures/S6.jpg
- Supplemental Figures/S7.jpg
- Supplemental Figures/S8.jpg
- Supplemental Figures/S9.jpg
